# Supplementary material for: Phylogenetic position and age of Lake Baikal candonids (Crustacea, Ostracoda) inferred from multigene sequence analyzes and molecular dating
Source: Ecol Evol. 2017 Aug 1;7(17):7091–103. doi: 10.1002/ece3.3159 (PMC5587501; doi:10.1002/ece3.3159)
Supplement: Supplementary file 3 [file ECE3-7-7091-s003.xlsx]

## Sheet: Sheet1
	Traces	mean		stdev		95% HPD		ESS
		all	28S rRNA	all	28S rRNA	all	28S rRNA	all	28S rRNA
	posterior	-15096.1	-7199.68	12.19	6.29	-15118.42/-15070.2522	-7212.52/-7187.85	172	2620
	prior	-446.29	-413.46	9.646	3.03	-462.82/-427.69	-419.28/-407.58	138	2911
	likelihood	-14649.9	-6786.22	7.14	5.42	-14663.51/-14635.51	-6796.96/-6776.0513	7215	2601
	root height	179.85	179.86	5.94	6.03	167.93/191.36	168.43/192.39	17634	8003
	time of MCRA (Candona)	103.85	116.32	27.2	10.05	55.828/161.4454	97.0842/136.4231	166	1803
	time of MCRA (Pseudocandona)	62.4937	52.57	18.26	5.82	27.13/97.34	41.57/64.09	153	855
	time of MCRA (Trapezicandona)	10.7	11.63	5.45	4.55	2.4062/21.6272	4/20.22	460	6751
